# Supplementary material for: ﻿The genus Apterygothrips Priesner (Thysanoptera, Phlaeothripinae, Haplothripini) from China, with one new species
Source: Zookeys. 2022 Jul 12;1112:1–9. doi: 10.3897/zookeys.1112.85902 (PMC9848647; doi:10.3897/zookeys.1112.85902)
Supplement: XML Treatment for Apterygothrips [file zookeys.1112.85902-treatment1.xml]

<!DOCTYPE tp:taxon-treatment
  PUBLIC "-//TaxonX//DTD Taxonomic Treatment Publishing DTD v0 20100105//EN" "tax-treatment-NSO.dtd">
<tp:taxon-treatment xmlns:tp="http://www.plazi.org/taxpub"><tp:treatment-meta><kwd-group><label>Taxon classification</label><kwd>
              <named-content content-type="kingdom">Animalia</named-content>
            </kwd><kwd>
              <named-content content-type="order">Thysanoptera</named-content>
            </kwd><kwd>
              <named-content content-type="family">Phlaeothripidae</named-content>
            </kwd></kwd-group><mixed-citation publication-type="journal"><person-group><name><surname>Dang</surname><given-names>Lihong</given-names></name><name><surname>Zhao</surname><given-names>Linpeng</given-names></name><name><surname>Li</surname><given-names>Yanqiao</given-names></name><name><surname>Qiao</surname><given-names>Gexia</given-names></name></person-group><article-title>﻿The genus <italic><tp:taxon-name><tp:taxon-name-part taxon-name-part-type="genus" reg="Apterygothrips">Apterygothrips</tp:taxon-name-part></tp:taxon-name></italic> Priesner (<tp:taxon-name><tp:taxon-name-part taxon-name-part-type="order">Thysanoptera</tp:taxon-name-part></tp:taxon-name>, <tp:taxon-name><tp:taxon-name-part taxon-name-part-type="subfamily">Phlaeothripinae</tp:taxon-name-part></tp:taxon-name>, <tp:taxon-name><tp:taxon-name-part taxon-name-part-type="tribe">Haplothripini</tp:taxon-name-part></tp:taxon-name>) from China, with one new species</article-title><source>Zookeys</source><day>12</day><month>07</month><year>2022</year><volume>1112</volume><fpage>1</fpage><lpage>9</lpage><pub-id pub-id-type="doi">10.3897/zookeys.1112.85902</pub-id></mixed-citation></tp:treatment-meta><tp:nomenclature><label>﻿</label><tp:taxon-name>
            <object-id xmlns:xlink="http://www.w3.org/1999/xlink" content-type="arpha" xlink:type="simple">96345ECB-DA65-5DA6-8EB1-553DA4ECDA02</object-id>
            <tp:taxon-name-part taxon-name-part-type="genus" reg="Apterygothrips">Apterygothrips</tp:taxon-name-part>
          </tp:taxon-name><tp:taxon-authority>Priesner</tp:taxon-authority><tp:nomenclature-citation-list><tp:nomenclature-citation><tp:taxon-name>
                <tp:taxon-name-part taxon-name-part-type="genus" reg="Apterygothrips">Apterygothrips</tp:taxon-name-part>
              </tp:taxon-name><comment>Priesner, 1933: 153. Type species: <tp:taxon-name><tp:taxon-name-part taxon-name-part-type="genus" reg="Apterygothrips">Apterygothrips</tp:taxon-name-part><tp:taxon-name-part taxon-name-part-type="species" reg="haloxyli">haloxyli</tp:taxon-name-part></tp:taxon-name> Priesner, 1933.</comment></tp:nomenclature-citation></tp:nomenclature-citation-list></tp:nomenclature><tp:treatment-sec sec-type="diagnosis" id="SECID0EALAC"><title>Diagnosis.</title><p>Micropterous or apterous (rarely macropterous). Body uniformly brown or bicolored. Head longer than wide, eyes normal or small, ocelli small or absent, postocular setae well developed, pointed or capitate at apex; stylets about one third of head width apart, maxillary bridge present. Antennae eight-segmented, antennal segment III with one or two sense cones, IV with two or three. Pronotum usually smooth, with five pairs of major setae, sometimes <abbrev xmlns:xlink="http://www.w3.org/1999/xlink" xlink:title="anteromarginal" id="ABBRID0EGLAC" xlink:type="simple">am</abbrev> or (and) <abbrev xmlns:xlink="http://www.w3.org/1999/xlink" xlink:title="midlateral" id="ABBRID0EKLAC" xlink:type="simple">ml</abbrev> reduced, notopleural sutures complete; basantra present; mesopresternum boat-shaped or eroded medially; metathoracic sternopleural sutures absent. Fore tarsal tooth small or absent. Pelta trapezoidal or hemicircular; tergites II–VII with or without two pairs of weak, wing-retaining setae; tube shorter than head.</p></tp:treatment-sec></tp:taxon-treatment>
