# Supplementary material for: ﻿The genus Apterygothrips Priesner (Thysanoptera, Phlaeothripinae, Haplothripini) from China, with one new species
Source: Zookeys. 2022 Jul 12;1112:1–9. doi: 10.3897/zookeys.1112.85902 (PMC9848647; doi:10.3897/zookeys.1112.85902)
Supplement: XML Treatment for Apterygothrips brunneicornus [file zookeys.1112.85902-treatment2.xml]

<!DOCTYPE tp:taxon-treatment
  PUBLIC "-//TaxonX//DTD Taxonomic Treatment Publishing DTD v0 20100105//EN" "tax-treatment-NSO.dtd">
<tp:taxon-treatment xmlns:tp="http://www.plazi.org/taxpub"><tp:treatment-meta><kwd-group><label>Taxon classification</label><kwd>
              <named-content content-type="kingdom">Animalia</named-content>
            </kwd><kwd>
              <named-content content-type="order">Thysanoptera</named-content>
            </kwd><kwd>
              <named-content content-type="family">Phlaeothripidae</named-content>
            </kwd></kwd-group><mixed-citation publication-type="journal"><person-group><name><surname>Dang</surname><given-names>Lihong</given-names></name><name><surname>Zhao</surname><given-names>Linpeng</given-names></name><name><surname>Li</surname><given-names>Yanqiao</given-names></name><name><surname>Qiao</surname><given-names>Gexia</given-names></name></person-group><article-title>﻿The genus <italic><tp:taxon-name><tp:taxon-name-part taxon-name-part-type="genus" reg="Apterygothrips">Apterygothrips</tp:taxon-name-part></tp:taxon-name></italic> Priesner (<tp:taxon-name><tp:taxon-name-part taxon-name-part-type="order">Thysanoptera</tp:taxon-name-part></tp:taxon-name>, <tp:taxon-name><tp:taxon-name-part taxon-name-part-type="subfamily">Phlaeothripinae</tp:taxon-name-part></tp:taxon-name>, <tp:taxon-name><tp:taxon-name-part taxon-name-part-type="tribe">Haplothripini</tp:taxon-name-part></tp:taxon-name>) from China, with one new species</article-title><source>Zookeys</source><day>12</day><month>07</month><year>2022</year><volume>1112</volume><fpage>1</fpage><lpage>9</lpage><pub-id pub-id-type="doi">10.3897/zookeys.1112.85902</pub-id></mixed-citation></tp:treatment-meta><tp:nomenclature><label>﻿</label><tp:taxon-name>
            <object-id xmlns:xlink="http://www.w3.org/1999/xlink" content-type="arpha" xlink:type="simple">FBDFCD56-054B-52E1-88F4-9B4986DD13CE</object-id>
            <tp:taxon-name-part taxon-name-part-type="genus" reg="Apterygothrips">Apterygothrips</tp:taxon-name-part>
            <tp:taxon-name-part taxon-name-part-type="species" reg="brunneicornus">brunneicornus</tp:taxon-name-part>
          </tp:taxon-name><tp:taxon-authority>Han</tp:taxon-authority><xref ref-type="fig" rid="F1">Figs 1–5</xref><xref ref-type="fig" rid="F3">, 21</xref><tp:nomenclature-citation-list><tp:nomenclature-citation><tp:taxon-name>
                <tp:taxon-name-part taxon-name-part-type="genus" reg="Apterygothrips">Apterygothrips</tp:taxon-name-part>
                <tp:taxon-name-part taxon-name-part-type="species" reg="brunneicornus">brunneicornus</tp:taxon-name-part>
              </tp:taxon-name><comment>Han, 1991: 337.</comment></tp:nomenclature-citation></tp:nomenclature-citation-list></tp:nomenclature><tp:treatment-sec sec-type="comments" id="SECID0ESAAE"><title>Comments.</title><p>This species was described by <xref ref-type="bibr" rid="B5">Han et al. (1991)</xref> from Sichuan Province and Tibet based on two females. In the present study, we checked the two type specimens. They were squashed (Fig. <xref ref-type="fig" rid="F1">1</xref>), but fortunately the major characters could be seen. <italic><tp:taxon-name><tp:taxon-name-part taxon-name-part-type="genus" reg="Apterygothrips">Apterygothrips</tp:taxon-name-part><tp:taxon-name-part taxon-name-part-type="species" reg="brunneicornus">brunneicornus</tp:taxon-name-part></tp:taxon-name></italic> is similar to <italic><tp:taxon-name><tp:taxon-name-part taxon-name-part-type="genus" reg="Apterygothrips">A.</tp:taxon-name-part><tp:taxon-name-part taxon-name-part-type="species" reg="flavescens">flavescens</tp:taxon-name-part></tp:taxon-name></italic> Dang &amp; Qiao sp. nov. in having major setae pointed (Figs <xref ref-type="fig" rid="F1">2</xref>, <xref ref-type="fig" rid="F1">3</xref>), and it comes from the same location: Tibet. It can be distinguished by having body uniformly brown (Fig. <xref ref-type="fig" rid="F1">1</xref>), antenna brown with segment III paler at base (Figs <xref ref-type="fig" rid="F1">1</xref>, <xref ref-type="fig" rid="F1">4</xref>), antennal segment IV with 1+2 sense cones, fore tarsal tooth present (Fig. <xref ref-type="fig" rid="F1">5</xref>), pronotum with five pairs of well-developed setae (Fig. <xref ref-type="fig" rid="F1">2</xref>) and by its pelta shape (Fig. <xref ref-type="fig" rid="F3">21</xref>).</p><fig id="F1" position="float" orientation="portrait"><object-id xmlns:xlink="http://www.w3.org/1999/xlink" content-type="doi" xlink:type="simple">10.3897/zookeys.1112.85902.figures1-5</object-id><object-id xmlns:xlink="http://www.w3.org/1999/xlink" content-type="arpha" xlink:type="simple">5F468CE6-0F91-5753-BB00-3CA08A440CAA</object-id><label>Figures 1–5.</label><caption><p><italic><tp:taxon-name><tp:taxon-name-part taxon-name-part-type="genus" reg="Apterygothrips">Apterygothrips</tp:taxon-name-part><tp:taxon-name-part taxon-name-part-type="species" reg="brunneicornus">brunneicornus</tp:taxon-name-part></tp:taxon-name></italic>. Holotype female (<bold>1–4</bold>) <bold>1</bold> adult <bold>2</bold> head, pronotum and fore legs <bold>3</bold> tergites IX–X <bold>4</bold> antenna; paratype female (<bold>5</bold>) <bold>5</bold> paratype female: head, pronotum and fore legs. Scale bars: 100 μm.</p></caption><graphic xmlns:xlink="http://www.w3.org/1999/xlink" xlink:href="zookeys-1112-001_article-85902__-g001.jpg" position="float" orientation="portrait" xlink:type="simple" id="oo_713603.jpg"><uri content-type="original_file" xlink:type="simple">https://binary.pensoft.net/fig/713603</uri></graphic></fig></tp:treatment-sec><tp:treatment-sec><!--Section generated to contain objects referenced in tp:taxon-treatment.--><fig id="F3" position="float" orientation="portrait"><object-id xmlns:xlink="http://www.w3.org/1999/xlink" content-type="doi" xlink:type="simple">10.3897/zookeys.1112.85902.figures14-21</object-id><object-id xmlns:xlink="http://www.w3.org/1999/xlink" content-type="arpha" xlink:type="simple">BBE4891B-1AF4-527B-89FA-7DF46746D7ED</object-id><label>Figures 14–21.</label><caption><p><italic><tp:taxon-name><tp:taxon-name-part taxon-name-part-type="genus" reg="Apterygothrips">Apterygothrips</tp:taxon-name-part></tp:taxon-name></italic> spp. <italic><tp:taxon-name><tp:taxon-name-part taxon-name-part-type="genus" reg="Apterygothrips">A.</tp:taxon-name-part><tp:taxon-name-part taxon-name-part-type="species" reg="flavescens">flavescens</tp:taxon-name-part></tp:taxon-name></italic> Dang &amp; Qiao sp. nov. (<bold>14–20</bold>) <bold>14</bold> adult, female <bold>15</bold> adult, male <bold>16</bold> head, pronotum and fore legs <bold>17</bold> tergites IX–X, female <bold>18</bold> tergites IX–X, male <bold>19</bold> tergites V–VI <bold>20</bold> pelta; <italic><tp:taxon-name><tp:taxon-name-part taxon-name-part-type="genus" reg="Apterygothrips">A.</tp:taxon-name-part><tp:taxon-name-part taxon-name-part-type="species" reg="brunneicornus">brunneicornus</tp:taxon-name-part></tp:taxon-name></italic> (<bold>21</bold>): <bold>21</bold> pelta. Scale bars: 100 μm.</p></caption><graphic xmlns:xlink="http://www.w3.org/1999/xlink" xlink:href="zookeys-1112-001_article-85902__-g003.jpg" position="float" orientation="portrait" xlink:type="simple" id="oo_713605.jpg"><uri content-type="original_file" xlink:type="simple">https://binary.pensoft.net/fig/713605</uri></graphic></fig></tp:treatment-sec><ref-list><ref id="B5"><mixed-citation xmlns:xlink="http://www.w3.org/1999/xlink" xlink:type="simple"><person-group><name name-style="western"><surname>Han</surname><given-names>YF</given-names></name><name name-style="western"><surname>Cui</surname><given-names>YQ</given-names></name><name name-style="western"><surname>Hu</surname><given-names>XG</given-names></name><name name-style="western"><surname>Cui</surname><given-names>WQ</given-names></name></person-group> (<year>1991</year>) <article-title>Two new species of <italic><tp:taxon-name><tp:taxon-name-part taxon-name-part-type="genus">Phlaeothripids</tp:taxon-name-part></tp:taxon-name></italic> from Hengduan Mountains, China (<tp:taxon-name><tp:taxon-name-part taxon-name-part-type="order">Thysanoptera</tp:taxon-name-part></tp:taxon-name>: <tp:taxon-name><tp:taxon-name-part taxon-name-part-type="family">Phlaeothripidae</tp:taxon-name-part></tp:taxon-name>).</article-title><source>Acta Entomologica Sinica</source><volume>34</volume>(<issue>3</issue>): <fpage>337</fpage>–<lpage>340</lpage>.</mixed-citation></ref></ref-list></tp:taxon-treatment>
