# Supplementary material for: ﻿The genus Apterygothrips Priesner (Thysanoptera, Phlaeothripinae, Haplothripini) from China, with one new species
Source: Zookeys. 2022 Jul 12;1112:1–9. doi: 10.3897/zookeys.1112.85902 (PMC9848647; doi:10.3897/zookeys.1112.85902)
Supplement: XML Treatment for Apterygothrips flavescens [file zookeys.1112.85902-treatment3.xml]

<!DOCTYPE tp:taxon-treatment
  PUBLIC "-//TaxonX//DTD Taxonomic Treatment Publishing DTD v0 20100105//EN" "tax-treatment-NSO.dtd">
<tp:taxon-treatment xmlns:tp="http://www.plazi.org/taxpub"><tp:treatment-meta><kwd-group><label>Taxon classification</label><kwd>
              <named-content content-type="kingdom">Animalia</named-content>
            </kwd><kwd>
              <named-content content-type="order">Thysanoptera</named-content>
            </kwd><kwd>
              <named-content content-type="family">Phlaeothripidae</named-content>
            </kwd></kwd-group><mixed-citation publication-type="journal"><person-group><name><surname>Dang</surname><given-names>Lihong</given-names></name><name><surname>Zhao</surname><given-names>Linpeng</given-names></name><name><surname>Li</surname><given-names>Yanqiao</given-names></name><name><surname>Qiao</surname><given-names>Gexia</given-names></name></person-group><article-title>﻿The genus <italic><tp:taxon-name><tp:taxon-name-part taxon-name-part-type="genus" reg="Apterygothrips">Apterygothrips</tp:taxon-name-part></tp:taxon-name></italic> Priesner (<tp:taxon-name><tp:taxon-name-part taxon-name-part-type="order">Thysanoptera</tp:taxon-name-part></tp:taxon-name>, <tp:taxon-name><tp:taxon-name-part taxon-name-part-type="subfamily">Phlaeothripinae</tp:taxon-name-part></tp:taxon-name>, <tp:taxon-name><tp:taxon-name-part taxon-name-part-type="tribe">Haplothripini</tp:taxon-name-part></tp:taxon-name>) from China, with one new species</article-title><source>Zookeys</source><day>12</day><month>07</month><year>2022</year><volume>1112</volume><fpage>1</fpage><lpage>9</lpage><pub-id pub-id-type="doi">10.3897/zookeys.1112.85902</pub-id></mixed-citation></tp:treatment-meta><tp:nomenclature><label>﻿</label><tp:taxon-name>
            <object-id xmlns:xlink="http://www.w3.org/1999/xlink" content-type="arpha" xlink:type="simple">B33D2AA1-B0B7-549A-8BD7-7911ED1E81C3</object-id>
            <tp:taxon-name-part taxon-name-part-type="genus" reg="Apterygothrips">Apterygothrips</tp:taxon-name-part>
            <tp:taxon-name-part taxon-name-part-type="species" reg="flavescens">flavescens</tp:taxon-name-part>
            <object-id xmlns:xlink="http://www.w3.org/1999/xlink" content-type="zoobank" xlink:type="simple">https://zoobank.org/7FB37E68-5A47-4448-AD7C-319BCE46BE3C</object-id>
          </tp:taxon-name><tp:taxon-authority>Dang &amp; Qiao</tp:taxon-authority><tp:taxon-status xmlns:xlink="http://www.w3.org/1999/xlink" xlink:type="simple">sp. nov.</tp:taxon-status><xref ref-type="fig" rid="F2">Figs 6–13</xref><xref ref-type="fig" rid="F3">, 14–20</xref></tp:nomenclature><tp:treatment-sec sec-type="material" id="SECID0EOFAE"><title>Material examined.</title><p><bold><italic>Holotype</italic>.</bold> ♀ (<abbrev xmlns:xlink="http://www.w3.org/1999/xlink" xlink:title="School of Bioscience and Engineering, Shaanxi University of Technology" id="ABBRID0EZFAE" xlink:type="simple">SUT</abbrev>), China, Tibet, Lhasa City, Lhasa Nanshan Park, from base of grass, 03.viii.2019, L.H. Dang and L.P. Zhao. <bold><italic>Paratypes</italic>.</bold> 1♀3♂ (<abbrev xmlns:xlink="http://www.w3.org/1999/xlink" xlink:title="School of Bioscience and Engineering, Shaanxi University of Technology" id="ABBRID0EBGAE" xlink:type="simple">SUT</abbrev>), same data as holotype.</p></tp:treatment-sec><tp:treatment-sec sec-type="diagnosis" id="SECID0EFGAE"><title>Diagnosis.</title><p>Apterous, body bicolored, with pterothorax yellow (Figs <xref ref-type="fig" rid="F3">14</xref>, <xref ref-type="fig" rid="F3">15</xref>); major setae pointed at apex. Head longer than wide, postocular setae shorter than eye (Figs <xref ref-type="fig" rid="F2">6</xref>, <xref ref-type="fig" rid="F2">7</xref>); pronotal <abbrev xmlns:xlink="http://www.w3.org/1999/xlink" xlink:title="anteromarginal" id="ABBRID0E2GAE" xlink:type="simple">am</abbrev> and <abbrev xmlns:xlink="http://www.w3.org/1999/xlink" xlink:title="midlateral" id="ABBRID0E6GAE" xlink:type="simple">ml</abbrev> minute, other three pairs of major setae well developed (Figs <xref ref-type="fig" rid="F2">6</xref>, <xref ref-type="fig" rid="F2">7</xref>); mesopresternum reduced to two small, lateral triangular plates, completely eroded medially (Fig. <xref ref-type="fig" rid="F2">9</xref>); fore tarsal tooth absent (Figs <xref ref-type="fig" rid="F2">6</xref>, <xref ref-type="fig" rid="F2">7</xref>, <xref ref-type="fig" rid="F3">16</xref>); Pelta hemicircular (Figs <xref ref-type="fig" rid="F2">10</xref>, <xref ref-type="fig" rid="F3">20</xref>); tergites II–VII without wing-retaining setae (Figs <xref ref-type="fig" rid="F2">11</xref>, <xref ref-type="fig" rid="F3">19</xref>); tube shorter than head, anal setae slightly shorter than tube (Figs <xref ref-type="fig" rid="F2">12</xref>, <xref ref-type="fig" rid="F2">13</xref>, <xref ref-type="fig" rid="F3">17</xref>, <xref ref-type="fig" rid="F3">18</xref>).</p><fig id="F2" position="float" orientation="portrait"><object-id xmlns:xlink="http://www.w3.org/1999/xlink" content-type="doi" xlink:type="simple">10.3897/zookeys.1112.85902.figures6-13</object-id><object-id xmlns:xlink="http://www.w3.org/1999/xlink" content-type="arpha" xlink:type="simple">CFBD9005-AD5D-52A6-843B-C4205FD9547B</object-id><label>Figures 6–13.</label><caption><p><italic><tp:taxon-name><tp:taxon-name-part taxon-name-part-type="genus" reg="Apterygothrips">Apterygothrips</tp:taxon-name-part><tp:taxon-name-part taxon-name-part-type="species" reg="flavescens">flavescens</tp:taxon-name-part></tp:taxon-name></italic> Dang &amp; Qiao sp. nov. <bold>6</bold> head, pronotum and fore leg, female <bold>7</bold> head, pronotum and fore leg, male <bold>8</bold> antenna <bold>9</bold> mesopresternum <bold>10</bold> pelta <bold>11</bold> abdominal tergite V <bold>12</bold> abdominal tergites IX–X, female <bold>13</bold> abdominal tergites IX–X, male.</p></caption><graphic xmlns:xlink="http://www.w3.org/1999/xlink" xlink:href="zookeys-1112-001_article-85902__-g002.jpg" position="float" orientation="portrait" xlink:type="simple" id="oo_713604.jpg"><uri content-type="original_file" xlink:type="simple">https://binary.pensoft.net/fig/713604</uri></graphic></fig></tp:treatment-sec><tp:treatment-sec sec-type="description" id="SECID0EDKAE"><title>Description.</title><p><bold><italic>Holotype</italic>. <italic>Female aptera</italic>.</bold> Body bicolored (Fig. <xref ref-type="fig" rid="F3">14</xref>), head and abdominal segments II–X brown, meso-, metathorax and pelta pale yellow, prothorax brownish yellow, color between head and pterothorax. All legs yellow with outer margins brown. Antennal segments I–II and VIII brown, III yellow, IV–VII gradually yellow to brownish, VIII brown. Abdominal pelta yellow (Fig. <xref ref-type="fig" rid="F3">20</xref>), concolorous with pterothorax, segments II–X uniformly brown. Body setae hyaline.</p><fig id="F3" position="float" orientation="portrait"><object-id xmlns:xlink="http://www.w3.org/1999/xlink" content-type="doi" xlink:type="simple">10.3897/zookeys.1112.85902.figures14-21</object-id><object-id xmlns:xlink="http://www.w3.org/1999/xlink" content-type="arpha" xlink:type="simple">BBE4891B-1AF4-527B-89FA-7DF46746D7ED</object-id><label>Figures 14–21.</label><caption><p><italic><tp:taxon-name><tp:taxon-name-part taxon-name-part-type="genus" reg="Apterygothrips">Apterygothrips</tp:taxon-name-part></tp:taxon-name></italic> spp. <italic><tp:taxon-name><tp:taxon-name-part taxon-name-part-type="genus" reg="Apterygothrips">A.</tp:taxon-name-part><tp:taxon-name-part taxon-name-part-type="species" reg="flavescens">flavescens</tp:taxon-name-part></tp:taxon-name></italic> Dang &amp; Qiao sp. nov. (<bold>14–20</bold>) <bold>14</bold> adult, female <bold>15</bold> adult, male <bold>16</bold> head, pronotum and fore legs <bold>17</bold> tergites IX–X, female <bold>18</bold> tergites IX–X, male <bold>19</bold> tergites V–VI <bold>20</bold> pelta; <italic><tp:taxon-name><tp:taxon-name-part taxon-name-part-type="genus" reg="Apterygothrips">A.</tp:taxon-name-part><tp:taxon-name-part taxon-name-part-type="species" reg="brunneicornus">brunneicornus</tp:taxon-name-part></tp:taxon-name></italic> (<bold>21</bold>): <bold>21</bold> pelta. Scale bars: 100 μm.</p></caption><graphic xmlns:xlink="http://www.w3.org/1999/xlink" xlink:href="zookeys-1112-001_article-85902__-g003.jpg" position="float" orientation="portrait" xlink:type="simple" id="oo_713605.jpg"><uri content-type="original_file" xlink:type="simple">https://binary.pensoft.net/fig/713605</uri></graphic></fig><p><bold><italic>Head</italic>.</bold> Head 1.6 times as long as wide (Figs <xref ref-type="fig" rid="F2">6</xref>, <xref ref-type="fig" rid="F3">16</xref>); dorsal surface almost smooth; ocelli absent; eyes not prolonged ventrally, postocular setae well developed but shorter than eyes, pointed at apex (Figs <xref ref-type="fig" rid="F2">6</xref>, <xref ref-type="fig" rid="F3">16</xref>); cheeks weakly rounded. Mouth-cone rounded, maxillary stylets retracted into postocular setae, about half of head width apart at middle (Fig. <xref ref-type="fig" rid="F3">16</xref>). Antenna 8-segmented, sensoria small, III with 0+1, VI with 1+1, V with 1+1 (Fig. <xref ref-type="fig" rid="F2">8</xref>).</p><p><bold><italic>Thorax</italic>.</bold> Pronotum almost smooth, notopleural sutures complete (Fig. <xref ref-type="fig" rid="F2">6</xref>); <abbrev xmlns:xlink="http://www.w3.org/1999/xlink" xlink:title="anteromarginal" id="ABBRID0EAOAE" xlink:type="simple">am</abbrev> and <abbrev xmlns:xlink="http://www.w3.org/1999/xlink" xlink:title="midlateral" id="ABBRID0EEOAE" xlink:type="simple">ml</abbrev> minute, other three pairs of major setae well developed, pointed at apex, <abbrev xmlns:xlink="http://www.w3.org/1999/xlink" xlink:title="epimeral" id="ABBRID0EIOAE" xlink:type="simple">epim</abbrev> the longest (Fig. <xref ref-type="fig" rid="F2">6</xref>); mesopresternum reduced to two small, lateral triangular plates, completely eroded medially (Fig. <xref ref-type="fig" rid="F2">9</xref>); metanotum smooth, metathoracic sternopleural sutures absent. All legs normal, without fore tarsal tooth (Figs <xref ref-type="fig" rid="F2">6</xref>, <xref ref-type="fig" rid="F3">16</xref>).</p><p><bold><italic>Abdomen</italic>.</bold> Pelta smooth and hemicircular, with a pair of campaniform sensilla (Figs <xref ref-type="fig" rid="F2">10</xref>, <xref ref-type="fig" rid="F3">20</xref>); abdominal tergites II–VII without wing-retaining setae (Figs <xref ref-type="fig" rid="F2">11</xref>, <xref ref-type="fig" rid="F3">19</xref>); tergite IX setae developed, but all shorter than tube, pointed at apex (Fig. <xref ref-type="fig" rid="F2">12</xref>); tube about 0.5 times as long as head, 1.6 times as long as basal width, anal setae slightly shorter than tube (Fig. <xref ref-type="fig" rid="F3">17</xref>).</p><p><bold><italic>Measurements</italic></bold> (holotype female in microns). Body length 1580. Head length 175, width across eyes 110; eye length 50, postocular setae length 35. Antenna length 265, segments I–VIII length (width) 25(30), 35(25), 35(20), 35(25), 35(20), 30(20), 25(20) and 20(10), sensoria on segment III length 10. Pronotum length 130, width 155, length of pronotal setae: <abbrev xmlns:xlink="http://www.w3.org/1999/xlink" xlink:title="anteromarginal" id="ABBRID0ECQAE" xlink:type="simple">am</abbrev> 5, <abbrev xmlns:xlink="http://www.w3.org/1999/xlink" xlink:title="anteroangular" id="ABBRID0EGQAE" xlink:type="simple">aa</abbrev> 15, <abbrev xmlns:xlink="http://www.w3.org/1999/xlink" xlink:title="midlateral" id="ABBRID0EKQAE" xlink:type="simple">ml</abbrev> 5, <abbrev xmlns:xlink="http://www.w3.org/1999/xlink" xlink:title="epimeral" id="ABBRID0EOQAE" xlink:type="simple">epim</abbrev> 30, <abbrev xmlns:xlink="http://www.w3.org/1999/xlink" xlink:title="posteroangular" id="ABBRID0ESQAE" xlink:type="simple">pa</abbrev> 25. Pelta length 65, width 125; tergite IX posteromarginal setae S1–S3, 65, 80, 75; tube length 80, basal width 50, apical width 30; anal setae length 75.</p><p><bold><italic>Male aptera</italic></bold>. Very similar to female (Fig. <xref ref-type="fig" rid="F3">15</xref>), fore legs without fore tarsal tooth (Fig. <xref ref-type="fig" rid="F2">7</xref>); abdominal tergite IX setae S2 short and stout (Figs <xref ref-type="fig" rid="F2">13</xref>, <xref ref-type="fig" rid="F3">18</xref>), sternites without a pore plate.</p><p><bold><italic>Measurements</italic></bold> (paratype male in microns). Body length 1225. Head length 160, width across eyes 105; eye length 50, postocular setae length 30. Antenna length 250, segments I–VIII length (width): 25(25), 35(20), 30(20), 30(20), 30(20), 30(20), 25(20) and 20(10), sensoria on segment III length 10. Pronotum length 100, width 125, length of pronotal setae: <abbrev xmlns:xlink="http://www.w3.org/1999/xlink" xlink:title="anteromarginal" id="ABBRID0EURAE" xlink:type="simple">am</abbrev> 5, <abbrev xmlns:xlink="http://www.w3.org/1999/xlink" xlink:title="anteroangular" id="ABBRID0EYRAE" xlink:type="simple">aa</abbrev> 15, <abbrev xmlns:xlink="http://www.w3.org/1999/xlink" xlink:title="midlateral" id="ABBRID0E3RAE" xlink:type="simple">ml</abbrev> 5, <abbrev xmlns:xlink="http://www.w3.org/1999/xlink" xlink:title="epimeral" id="ABBRID0EASAE" xlink:type="simple">epim</abbrev> 20, <abbrev xmlns:xlink="http://www.w3.org/1999/xlink" xlink:title="posteroangular" id="ABBRID0EESAE" xlink:type="simple">pa</abbrev> 10. Pelta length 45, width 95; tergite IX posteromarginal setae S1–S3, 70, 20, 85; tube length 75, basal width 50, apical width 25; anal setae length 75.</p></tp:treatment-sec><tp:treatment-sec sec-type="CO1 sequence" id="SECID0EISAE"><title>CO1 sequence.</title><p>It includes 1536 bp with the GenBank accession number <ext-link xmlns:xlink="http://www.w3.org/1999/xlink" ext-link-type="gen" xlink:href="ON350971" xlink:type="simple">ON350971</ext-link>.</p></tp:treatment-sec><tp:treatment-sec sec-type="etymology" id="SECID0ENSAE"><title>Etymology.</title><p>The Latin name “<tp:taxon-name><tp:taxon-name-part taxon-name-part-type="genus" reg="Apterygothrips"/><tp:taxon-name-part taxon-name-part-type="species" reg="flavescens">flavescens</tp:taxon-name-part></tp:taxon-name>” refers to the yellow pterothorax of the new species.</p></tp:treatment-sec><tp:treatment-sec sec-type="comments" id="SECID0E3SAE"><title>Comments.</title><p>The new species, <italic><tp:taxon-name><tp:taxon-name-part taxon-name-part-type="genus" reg="Apterygothrips">A.</tp:taxon-name-part><tp:taxon-name-part taxon-name-part-type="species" reg="flavescens">flavescens</tp:taxon-name-part></tp:taxon-name></italic> Dang &amp; Qiao sp. nov., is similar to <italic><tp:taxon-name><tp:taxon-name-part taxon-name-part-type="genus" reg="Apterygothrips">A.</tp:taxon-name-part><tp:taxon-name-part taxon-name-part-type="species" reg="bicolor">bicolor</tp:taxon-name-part></tp:taxon-name></italic> Johansen and <italic><tp:taxon-name><tp:taxon-name-part taxon-name-part-type="genus" reg="Apterygothrips">A.</tp:taxon-name-part><tp:taxon-name-part taxon-name-part-type="species" reg="dempax">dempax</tp:taxon-name-part></tp:taxon-name></italic> Bhatti &amp; Ananthakrishnan in having a bicolored body. But it differs in having head and abdominal tergites II–X brown, pterothorax and pelta pale yellow, prothorax brownish yellow and intermediate in color between head and pterothorax, and major setae pointed at apex. In <italic><tp:taxon-name><tp:taxon-name-part taxon-name-part-type="genus" reg="Apterygothrips">A.</tp:taxon-name-part><tp:taxon-name-part taxon-name-part-type="species" reg="bicolor">bicolor</tp:taxon-name-part></tp:taxon-name></italic> from Mexico, the head, prothorax, mesothorax and apical two thirds of the tube are brown, the metathorax, abdominal segments I–IX and the basal third of the tube are pale yellow, and the major setae are expanded at the apex (from original description, <xref ref-type="bibr" rid="B6">Johansen 1982</xref>). In <italic><tp:taxon-name><tp:taxon-name-part taxon-name-part-type="genus" reg="Apterygothrips">A.</tp:taxon-name-part><tp:taxon-name-part taxon-name-part-type="species" reg="dempax">dempax</tp:taxon-name-part></tp:taxon-name></italic> Bhatti &amp; Ananthakrishnan from India, the body is almost yellow except for abdominal tergites IX–X or only the tube brown, and the major setae are expanded at the apex (from original description, <xref ref-type="bibr" rid="B2">Bhatti and Ananthakrishnan 1978</xref>).</p></tp:treatment-sec><ref-list><ref id="B6"><mixed-citation xmlns:xlink="http://www.w3.org/1999/xlink" xlink:type="simple"><person-group><name name-style="western"><surname>Johansen</surname><given-names>RM</given-names></name></person-group> (<year>1982</year>) <article-title>Nuevos thrips tubuliferos (<tp:taxon-name><tp:taxon-name-part taxon-name-part-type="class">Insecta</tp:taxon-name-part></tp:taxon-name>: <tp:taxon-name><tp:taxon-name-part taxon-name-part-type="order">Thysanoptera</tp:taxon-name-part></tp:taxon-name>) de Mexico, X.</article-title><source>Anales del Instituto de Biologia, Universidad Nacional Autonoma de Mexico (Serie Zoologia)</source><volume>52</volume>: <fpage>151</fpage>–<lpage>180</lpage>.</mixed-citation></ref><ref id="B2"><mixed-citation xmlns:xlink="http://www.w3.org/1999/xlink" xlink:type="simple"><person-group><name name-style="western"><surname>Bhatti</surname><given-names>JB</given-names></name><name name-style="western"><surname>Ananthakrishnan</surname><given-names>TN</given-names></name></person-group> (<year>1978</year>) <article-title>Studies on some Indian <tp:taxon-name><tp:taxon-name-part taxon-name-part-type="order">Thysanoptera</tp:taxon-name-part></tp:taxon-name>.</article-title><source>Entomon</source><volume>3</volume>: <fpage>229</fpage>–<lpage>238</lpage>.</mixed-citation></ref></ref-list></tp:taxon-treatment>
