# Supplementary material for: ﻿The genus Apterygothrips Priesner (Thysanoptera, Phlaeothripinae, Haplothripini) from China, with one new species
Source: Zookeys. 2022 Jul 12;1112:1–9. doi: 10.3897/zookeys.1112.85902 (PMC9848647; doi:10.3897/zookeys.1112.85902)
Supplement: XML Treatment for Apterygothrips haloxyli [file zookeys.1112.85902-treatment4.xml]

<!DOCTYPE tp:taxon-treatment
  PUBLIC "-//TaxonX//DTD Taxonomic Treatment Publishing DTD v0 20100105//EN" "tax-treatment-NSO.dtd">
<tp:taxon-treatment xmlns:tp="http://www.plazi.org/taxpub"><tp:treatment-meta><kwd-group><label>Taxon classification</label><kwd>
              <named-content content-type="kingdom">Animalia</named-content>
            </kwd><kwd>
              <named-content content-type="order">Thysanoptera</named-content>
            </kwd><kwd>
              <named-content content-type="family">Phlaeothripidae</named-content>
            </kwd></kwd-group><mixed-citation publication-type="journal"><person-group><name><surname>Dang</surname><given-names>Lihong</given-names></name><name><surname>Zhao</surname><given-names>Linpeng</given-names></name><name><surname>Li</surname><given-names>Yanqiao</given-names></name><name><surname>Qiao</surname><given-names>Gexia</given-names></name></person-group><article-title>﻿The genus <italic><tp:taxon-name><tp:taxon-name-part taxon-name-part-type="genus" reg="Apterygothrips">Apterygothrips</tp:taxon-name-part></tp:taxon-name></italic> Priesner (<tp:taxon-name><tp:taxon-name-part taxon-name-part-type="order">Thysanoptera</tp:taxon-name-part></tp:taxon-name>, <tp:taxon-name><tp:taxon-name-part taxon-name-part-type="subfamily">Phlaeothripinae</tp:taxon-name-part></tp:taxon-name>, <tp:taxon-name><tp:taxon-name-part taxon-name-part-type="tribe">Haplothripini</tp:taxon-name-part></tp:taxon-name>) from China, with one new species</article-title><source>Zookeys</source><day>12</day><month>07</month><year>2022</year><volume>1112</volume><fpage>1</fpage><lpage>9</lpage><pub-id pub-id-type="doi">10.3897/zookeys.1112.85902</pub-id></mixed-citation></tp:treatment-meta><tp:nomenclature><label>﻿</label><tp:taxon-name>
            <object-id xmlns:xlink="http://www.w3.org/1999/xlink" content-type="arpha" xlink:type="simple">8D6E198C-CD0F-5E9D-B499-67DA7ABCFA1E</object-id>
            <tp:taxon-name-part taxon-name-part-type="genus" reg="Apterygothrips">Apterygothrips</tp:taxon-name-part>
            <tp:taxon-name-part taxon-name-part-type="species" reg="haloxyli">haloxyli</tp:taxon-name-part>
          </tp:taxon-name><tp:taxon-authority>Priesner</tp:taxon-authority><tp:nomenclature-citation-list><tp:nomenclature-citation><tp:taxon-name>
                <tp:taxon-name-part taxon-name-part-type="genus" reg="Apterygothrips">Apterygothrips</tp:taxon-name-part>
                <tp:taxon-name-part taxon-name-part-type="species" reg="haloxyli">haloxyli</tp:taxon-name-part>
              </tp:taxon-name><comment>Priesner, 1933: 1.</comment></tp:nomenclature-citation></tp:nomenclature-citation-list></tp:nomenclature><tp:treatment-sec sec-type="comments" id="SECID0ESWAE"><title>Comments.</title><p>This species was described by <xref ref-type="bibr" rid="B11">Priesner (1933)</xref> from Egypt, based on specimens collected on fallen petals of <italic><tp:taxon-name><tp:taxon-name-part taxon-name-part-type="genus" reg="Haloxylon">Haloxylon</tp:taxon-name-part><tp:taxon-name-part taxon-name-part-type="species" reg="schweinfurthi">schweinfurthi</tp:taxon-name-part></tp:taxon-name></italic>. It was first recorded from China (Ningxia Autonomous Region) by <xref ref-type="bibr" rid="B4">Han (1997)</xref>. Here, one female and one male identified by Han and four females and one male from Inner Mongolia were studied. <italic><tp:taxon-name><tp:taxon-name-part taxon-name-part-type="genus" reg="Apterygothrips">Apterygothrips</tp:taxon-name-part><tp:taxon-name-part taxon-name-part-type="species" reg="haloxyli">haloxyli</tp:taxon-name-part></tp:taxon-name></italic> can be distinguished from the other Chinese species by having major setae capitate at apex.</p></tp:treatment-sec><ref-list><ref id="B11"><mixed-citation xmlns:xlink="http://www.w3.org/1999/xlink" xlink:type="simple"><person-group><name name-style="western"><surname>Priesner</surname><given-names>H</given-names></name></person-group> (<year>1933</year>) <article-title>Contributions towards a knowledge of the <tp:taxon-name><tp:taxon-name-part taxon-name-part-type="order">Thysanoptera</tp:taxon-name-part></tp:taxon-name> of Egypt, VIII.</article-title><source>Bulletin de la Societe Royale Entomologique d’Egypte</source><volume>17</volume>: <fpage>1</fpage>–<lpage>7</lpage>.</mixed-citation></ref><ref id="B4"><mixed-citation xmlns:xlink="http://www.w3.org/1999/xlink" xlink:type="simple"><person-group><name name-style="western"><surname>Han</surname><given-names>YF</given-names></name></person-group> (<year>1997</year>) <source>Economic Insect Fauna of China. 55 <tp:taxon-name><tp:taxon-name-part taxon-name-part-type="order">Thysanoptera</tp:taxon-name-part></tp:taxon-name>.</source><publisher-name>Editorial Committee of Fauna Sinica</publisher-name>, <publisher-loc>Science Press, Beijing</publisher-loc>, <size units="page">514 pp</size>.</mixed-citation></ref></ref-list></tp:taxon-treatment>
